# Supplementary material for: Lateral Tension-Induced Penetration of Particles into a Liposome
Source: Materials (Basel). 2017 Jul 7;10(7):765. doi: 10.3390/ma10070765 (PMC5551808; doi:10.3390/ma10070765)
Supplement: Supplementary file 1 [file materials-10-00765-s001.zip]

Archive with 2 entries (2 files):
- Penetration.mp4
- Fully_wrapped_particles.avi.mp4
